# Supplementary material for: Dietary patterns suggest that dark chocolate intake may have an inhibitory effect on oral cancer: a Mendelian randomization study
Source: Front Nutr. 2024 Jun 27;11:1342163. doi: 10.3389/fnut.2024.1342163 (PMC11255456; doi:10.3389/fnut.2024.1342163)
Supplement: Supplementary file 1 [file Table_1.xlsx]

## Sheet: supplementary material Table S1
Table S1: Results of MR analysis of Other diets with oral cancer
id.exposure	outcome	exposure	method	nsnp	pval	OR	95CI%
ukb-b-17627	oral cancer	Non-oily fish intake	MR Egger	54	0.89	1.06	0.44-2.57
ukb-b-17627	oral cancer	Non-oily fish intake	Weighted median	54	0.62	1.15	0.67-1.96
ukb-b-17627	oral cancer	Non-oily fish intake	Inverse variance weighted	54	0.67	0.92	0.62-1.36
ukb-b-17627	oral cancer	Non-oily fish intake	Simple mode	54	0.52	1.32	0.57-3.02
ukb-b-17627	oral cancer	Non-oily fish intake	Weighted mode	54	0.59	1.16	0.68-1.96
ukb-b-2209	oral cancer	Oily fish intake	MR Egger	120	0.41	1.37	0.65-2.88
ukb-b-2209	oral cancer	Oily fish intake	Weighted median	120	0.09	1.38	0.96-1.98
ukb-b-2209	oral cancer	Oily fish intake	Inverse variance weighted	120	0.41	1.11	0.87-1.41
ukb-b-2209	oral cancer	Oily fish intake	Simple mode	120	0.32	1.5	0.68-3.31
ukb-b-2209	oral cancer	Oily fish intake	Weighted mode	120	0.1	1.62	0.91-2.88
ukb-b-5779	oral cancer	Alcohol intake frequency	MR Egger	178	0.76	0.96	0.74-1.25
ukb-b-5779	oral cancer	Alcohol intake frequency	Weighted median	178	0.18	1.14	0.94-1.38
ukb-b-5779	oral cancer	Alcohol intake frequency	Inverse variance weighted	178	0.47	1.04	0.93-1.17
ukb-b-5779	oral cancer	Alcohol intake frequency	Simple mode	178	0.13	1.32	0.92-1.9
ukb-b-5779	oral cancer	Alcohol intake frequency	Weighted mode	178	0.01	1.32	1.07-1.64
ukb-b-6066	oral cancer	Tea intake	MR Egger	111	0.77	0.93	0.57-1.51
ukb-b-6066	oral cancer	Tea intake	Weighted median	111	0.25	0.84	0.63-1.13
ukb-b-6066	oral cancer	Tea intake	Inverse variance weighted	111	0.71	1.04	0.85-1.27
ukb-b-6066	oral cancer	Tea intake	Simple mode	111	0.41	0.77	0.41-1.44
ukb-b-6066	oral cancer	Tea intake	Weighted mode	111	0.24	0.77	0.49-1.2
ukb-b-5237	oral cancer	Coffee intake	MR Egger	89	0.85	1.05	0.61-1.82
ukb-b-5237	oral cancer	Coffee intake	Weighted median	89	0.2	0.75	0.48-1.17
ukb-b-5237	oral cancer	Coffee intake	Inverse variance weighted	89	0.78	0.96	0.72-1.28
ukb-b-5237	oral cancer	Coffee intake	Simple mode	89	0.49	0.76	0.35-1.66
ukb-b-5237	oral cancer	Coffee intake	Weighted mode	89	0.07	0.67	0.44-1.03
ukb-b-1996	oral cancer	Salad / raw vegetable intake	MR Egger	73	0.22	0.61	0.27-1.35
ukb-b-1996	oral cancer	Salad / raw vegetable intake	Weighted median	73	0.19	0.7	0.41-1.19
ukb-b-1996	oral cancer	Salad / raw vegetable intake	Inverse variance weighted	73	0.63	0.92	0.64-1.31
ukb-b-1996	oral cancer	Salad / raw vegetable intake	Simple mode	73	0.38	0.67	0.28-1.62
ukb-b-1996	oral cancer	Salad / raw vegetable intake	Weighted mode	73	0.15	0.65	0.36-1.17
ukb-b-3881	oral cancer	Fresh fruit intake	MR Egger	113	0.78	1.24	0.27-5.62
ukb-b-3881	oral cancer	Fresh fruit intake	Weighted median	113	0.29	1.41	0.75-2.66
ukb-b-3881	oral cancer	Fresh fruit intake	Inverse variance weighted	113	0.95	0.98	0.62-1.55
ukb-b-3881	oral cancer	Fresh fruit intake	Simple mode	113	0.27	2.17	0.56-8.43
ukb-b-3881	oral cancer	Fresh fruit intake	Weighted mode	113	0.08	2.17	0.91-5.19
ukb-b-8089	oral cancer	Cooked vegetable intake	MR Egger	78	0.8	0.88	0.34-2.32
ukb-b-8089	oral cancer	Cooked vegetable intake	Weighted median	78	0.46	0.82	0.49-1.39
ukb-b-8089	oral cancer	Cooked vegetable intake	Inverse variance weighted	78	0.21	0.76	0.49-1.17
ukb-b-8089	oral cancer	Cooked vegetable intake	Simple mode	78	0.38	0.66	0.26-1.68
ukb-b-8089	oral cancer	Cooked vegetable intake	Weighted mode	78	0.31	0.66	0.3-1.46
ukb-b-19524	oral cancer	Vitamin B12	MR Egger	6	0.81	1.12	0.47-2.65
ukb-b-19524	oral cancer	Vitamin B12	Weighted median	6	0.38	1.17	0.83-1.66
ukb-b-19524	oral cancer	Vitamin B12	Inverse variance weighted	6	0.31	1.18	0.86-1.64
ukb-b-19524	oral cancer	Vitamin B12	Simple mode	6	0.63	1.18	0.62-2.26
ukb-b-19524	oral cancer	Vitamin B12	Weighted mode	6	0.32	1.19	0.87-1.63
ukb-b-19390	oral cancer	Vitamin C	MR Egger	8	0.98	0.99	0.55-1.81
ukb-b-19390	oral cancer	Vitamin C	Weighted median	8	0.64	0.94	0.71-1.23
ukb-b-19390	oral cancer	Vitamin C	Inverse variance weighted	8	0.73	0.96	0.77-1.2
ukb-b-19390	oral cancer	Vitamin C	Simple mode	8	0.52	1.13	0.79-1.63
ukb-b-19390	oral cancer	Vitamin C	Weighted mode	8	0.63	0.93	0.69-1.25
ukb-b-7864	oral cancer	Vitamin B6	MR Egger	10	0.95	1.02	0.5-2.08
ukb-b-7864	oral cancer	Vitamin B6	Weighted median	10	0.79	0.96	0.74-1.26
ukb-b-7864	oral cancer	Vitamin B6	Inverse variance weighted	10	0.92	1.01	0.78-1.32
ukb-b-7864	oral cancer	Vitamin B6	Simple mode	10	0.73	1.07	0.74-1.53
ukb-b-7864	oral cancer	Vitamin B6	Weighted mode	10	0.56	0.92	0.71-1.19
ukb-b-18593	oral cancer	Vitamin D	MR Egger	9	0.74	0.82	0.28-2.46
ukb-b-18593	oral cancer	Vitamin D	Weighted median	9	0.3	0.85	0.63-1.16
ukb-b-18593	oral cancer	Vitamin D	Inverse variance weighted	9	0.34	0.89	0.71-1.13
ukb-b-18593	oral cancer	Vitamin D	Simple mode	9	0.52	0.88	0.59-1.29
ukb-b-18593	oral cancer	Vitamin D	Weighted mode	9	0.32	0.83	0.59-1.17
ukb-b-6888	oral cancer	Vitamin E	MR Egger	9	0.63	0.9	0.6-1.35
ukb-b-6888	oral cancer	Vitamin E	Weighted median	9	0.48	0.92	0.73-1.16
ukb-b-6888	oral cancer	Vitamin E	Inverse variance weighted	9	0.58	0.95	0.79-1.14
ukb-b-6888	oral cancer	Vitamin E	Simple mode	9	0.97	1.01	0.74-1.37
ukb-b-6888	oral cancer	Vitamin E	Weighted mode	9	0.41	0.91	0.73-1.13
ieu-a-1079	oral cancer	Zinc	MR Egger	7	0.28	1.16	0.91-1.47
ieu-a-1079	oral cancer	Zinc	Weighted median	7	0.37	1.04	0.96-1.12
ieu-a-1079	oral cancer	Zinc	Inverse variance weighted	7	0.31	1.03	0.97-1.1
ieu-a-1079	oral cancer	Zinc	Simple mode	7	0.66	1.03	0.91-1.16
ieu-a-1079	oral cancer	Zinc	Weighted mode	7	0.45	1.04	0.95-1.14
ieu-a-1073	oral cancer	Copper	MR Egger	5	0.96	1	0.96-1.04
ieu-a-1073	oral cancer	Copper	Weighted median	5	0.87	1	0.96-1.03
ieu-a-1073	oral cancer	Copper	Inverse variance weighted	5	0.79	1	0.97-1.03
ieu-a-1073	oral cancer	Copper	Simple mode	5	0.77	1.01	0.93-1.1
ieu-a-1073	oral cancer	Copper	Weighted mode	5	0.87	1	0.97-1.03
ebi-a-GCST90025990	oral cancer	Calcium levels	MR Egger	244	0.67	0.97	0.83-1.13
ebi-a-GCST90025990	oral cancer	Calcium levels	Weighted median	244	0.7	0.97	0.85-1.12
ebi-a-GCST90025990	oral cancer	Calcium levels	Inverse variance weighted	244	0.97	1	0.91-1.09
ebi-a-GCST90025990	oral cancer	Calcium levels	Simple mode	244	0.9	0.98	0.69-1.39
ebi-a-GCST90025990	oral cancer	Calcium levels	Weighted mode	244	0.89	0.98	0.73-1.32
ukb-b-7372	oral cancer	Magnesium	MR Egger	9	0.45	1.21	0.76-1.91
ukb-b-7372	oral cancer	Magnesium	Weighted median	9	0.69	1.05	0.82-1.34
ukb-b-7372	oral cancer	Magnesium	Inverse variance weighted	9	0.86	0.98	0.75-1.27
ukb-b-7372	oral cancer	Magnesium	Simple mode	9	0.52	0.86	0.56-1.34
ukb-b-7372	oral cancer	Magnesium	Weighted mode	9	0.72	1.04	0.84-1.3
ukb-b-17881	oral cancer	Potassium	MR Egger	12	0.75	1.09	0.67-1.77
ukb-b-17881	oral cancer	Potassium	Weighted median	12	0.44	1.1	0.86-1.4
ukb-b-17881	oral cancer	Potassium	Inverse variance weighted	12	0.7	1.05	0.83-1.32
ukb-b-17881	oral cancer	Potassium	Simple mode	12	0.93	1.02	0.73-1.41
ukb-b-17881	oral cancer	Potassium	Weighted mode	12	0.43	1.09	0.88-1.35
ukb-b-16202	oral cancer	Carotene	MR Egger	9	0.65	0.89	0.54-1.46
ukb-b-16202	oral cancer	Carotene	Weighted median	9	0.65	0.94	0.72-1.22
ukb-b-16202	oral cancer	Carotene	Inverse variance weighted	9	0.37	0.91	0.75-1.11
ukb-b-16202	oral cancer	Carotene	Simple mode	9	0.83	1.04	0.74-1.48
ukb-b-16202	oral cancer	Carotene	Weighted mode	9	0.59	0.93	0.71-1.21
