# Supplementary material for: Dietary patterns suggest that dark chocolate intake may have an inhibitory effect on oral cancer: a Mendelian randomization study
Source: Front Nutr. 2024 Jun 27;11:1342163. doi: 10.3389/fnut.2024.1342163 (PMC11255456; doi:10.3389/fnut.2024.1342163)
Supplement: Supplementary file 2 [file Table_2.xlsx]

## Sheet: supplementary material Table S2
Table S2: Results of MR analysis of oral cancer with Dark chocolate intake and Sweet pepper intake
exposure	id.outcome	outcome	Method	nsnp	pval	lo_ci	up_ci	OR	OR_lci95	OR_uci95	Heterogeneity（Q_df，Q_pval）		pleiotropy
oral cancer	ukb-b-16139	Dark chocolate intake || id:ukb-b-16139	MR Egger	17	0.96	-3.59e-06	3.8e-06	1	1	1	15	0.39	0.81
oral cancer	ukb-b-16139	Dark chocolate intake || id:ukb-b-16139	Weighted median	17	0.8	-4.03e-06	3.12e-06	1	1	1
oral cancer	ukb-b-16139	Dark chocolate intake || id:ukb-b-16139	Inverse variance weighted	17	0.92	-3.17e-06	2.86e-06	1	1	1	16	0.45
oral cancer	ukb-b-16139	Dark chocolate intake || id:ukb-b-16139	Simple mode	17	0.86	-2.54e-05	2.11e-05	1	1	1
oral cancer	ukb-b-16139	Dark chocolate intake || id:ukb-b-16139	Weighted mode	17	0.89	-3.44e-06	2.97e-06	1	1	1
oral cancer	ukb-b-10932	Sweet pepper intake || id:ukb-b-10932	MR Egger	17	0.81	-6.11e-06	7.86e-06	1	1	1	15	0.76
oral cancer	ukb-b-10932	Sweet pepper intake || id:ukb-b-10932	Weighted median	17	0.94	-6.34e-06	6.83e-06	1	1	1			0.93
oral cancer	ukb-b-10932	Sweet pepper intake || id:ukb-b-10932	Inverse variance weighted	17	0.82	-5.18e-06	6.58e-06	1	1	1	16	0.82
oral cancer	ukb-b-10932	Sweet pepper intake || id:ukb-b-10932	Simple mode	17	0.44	-2.3e-05	5.44e-05	1	1	1
oral cancer	ukb-b-10932	Sweet pepper intake || id:ukb-b-10932	Weighted mode	17	0.62	-4.98e-06	8.46e-06	1	1	1
